# Supplementary material for: First record of Ianiropsis cf. serricaudis in Maryland Coastal Bays, USA (Crustacea, Peracarida, Janiridae)
Source: Zookeys. 2018 Apr 4;(747):115–39. doi: 10.3897/zookeys.747.22754 (PMC5904540; doi:10.3897/zookeys.747.22754)
Supplement: XML Treatment for Ianiropsis cf. serricaudis [file zookeys.747.22754-treatment1.xml]

<!DOCTYPE tp:taxon-treatment
  PUBLIC "-//TaxonX//DTD Taxonomic Treatment Publishing DTD v0 20100105//EN" "tax-treatment-NSO.dtd">
<tp:taxon-treatment xmlns:tp="http://www.plazi.org/taxpub"><tp:treatment-meta><kwd-group><label>Taxon classification</label><kwd><named-content xmlns:xlink="http://www.w3.org/1999/xlink" content-type="kingdom">Animalia</named-content></kwd><kwd><named-content xmlns:xlink="http://www.w3.org/1999/xlink" content-type="order">Isopoda</named-content></kwd><kwd><named-content xmlns:xlink="http://www.w3.org/1999/xlink" content-type="family">Janiridae</named-content></kwd></kwd-group><mixed-citation publication-type="journal"><person-group><name><surname>Morales-Núñez</surname><given-names>Andrés G</given-names></name><name><surname>Chigbu</surname><given-names>Paulinus</given-names></name></person-group><article-title>First record of <italic><tp:taxon-name><tp:taxon-name-part taxon-name-part-type="genus" reg="Ianiropsis">Ianiropsis</tp:taxon-name-part></tp:taxon-name></italic> cf. <italic><tp:taxon-name><tp:taxon-name-part taxon-name-part-type="genus" reg="Ianiropsis"/><tp:taxon-name-part taxon-name-part-type="species" reg="serricaudis">serricaudis</tp:taxon-name-part></tp:taxon-name></italic> in Maryland Coastal Bays, USA (<tp:taxon-name><tp:taxon-name-part taxon-name-part-type="subphylum">Crustacea</tp:taxon-name-part></tp:taxon-name>, <tp:taxon-name><tp:taxon-name-part taxon-name-part-type="superorder">Peracarida</tp:taxon-name-part></tp:taxon-name>, <tp:taxon-name><tp:taxon-name-part taxon-name-part-type="family">Janiridae</tp:taxon-name-part></tp:taxon-name>)</article-title><source>Zookeys</source><day>4</day><month>4</month><year>2018</year><volume>2018</volume><issue>747</issue><fpage>115</fpage><lpage>139</lpage><pub-id pub-id-type="doi">10.3897/zookeys.747.22754</pub-id></mixed-citation></tp:treatment-meta><tp:nomenclature><tp:taxon-name>
                      <tp:taxon-name-part taxon-name-part-type="genus" reg="Ianiropsis">Ianiropsis</tp:taxon-name-part>
                      <tp:taxon-name-part taxon-name-part-type="uncertainty-rank">cf.</tp:taxon-name-part>
                      <tp:taxon-name-part taxon-name-part-type="species" reg="serricaudis">serricaudis</tp:taxon-name-part>
                    </tp:taxon-name><tp:taxon-authority>Gurjanova, 1936</tp:taxon-authority><xref ref-type="fig" rid="F2">Figures 2</xref><xref ref-type="fig" rid="F5">, 5</xref><xref ref-type="fig" rid="F6">, 6</xref><xref ref-type="fig" rid="F7">, 7</xref><xref ref-type="fig" rid="F8">, 8</xref><xref ref-type="fig" rid="F9">, 9</xref><xref ref-type="fig" rid="F10">, 10</xref><xref ref-type="fig" rid="F11">, 11</xref><xref ref-type="fig" rid="F12">, 12</xref><xref ref-type="fig" rid="F13">, 13D</xref></tp:nomenclature><tp:treatment-sec sec-type="material" id="SECID0EALAG"><title>Material examined.</title><p>13 ♂♂ (three USMN: 1480972, 1480973, and 1480974), one ovigerous ♀, two ♀♀ carrying juveniles (one <named-content xmlns:xlink="http://www.w3.org/1999/xlink" content-type="dwc:institutional_code" xlink:type="simple">USNM</named-content> 1480975), and 13 ♀♀ with oostegites (two <named-content xmlns:xlink="http://www.w3.org/1999/xlink" content-type="dwc:institutional_code" xlink:type="simple">USNM</named-content>: 1480976 and 1480977), station-8 (<named-content xmlns:xlink="http://www.w3.org/1999/xlink" content-type="dwc:verbatimCoordinates" xlink:type="simple"><named-content content-type="geo-json" specific-use="{&#34;type&#34;:&#34;Point&#34;,&#34;coordinates&#34;:[-75.133867,38.280417]}" id="NCID0ETLAG" xlink:type="simple">38°16.825'N − 75°08.032'W</named-content></named-content>), Sinepuxent Bay, USA, depth 3.1 m, October 25-2012, collected by A.G. Morales-Núñez.</p><!--PageBreak--></tp:treatment-sec><tp:treatment-sec sec-type="description" id="SECID0EZLAG"><title>Description.</title><p>Based on adult terminal ♂ of <tp:taxon-name><tp:taxon-name-part taxon-name-part-type="genus" reg="Ianiropsis">Ianiropsis</tp:taxon-name-part> <tp:taxon-name-part taxon-name-part-type="uncertainty-rank">cf.</tp:taxon-name-part> <tp:taxon-name-part taxon-name-part-type="species" reg="serricaudis">serricaudis</tp:taxon-name-part></tp:taxon-name> from Maryland Coastal Bays. <italic>Body</italic> (Fig. <xref ref-type="fig" rid="F5">5A</xref>). <abbrev xmlns:xlink="http://www.w3.org/1999/xlink" xlink:title="Total body length" id="ABBRID0ESMAG" xlink:type="simple">TL</abbrev> 3.0 mm, about 3.1 times as long as wide, pigmentation in preservative scattered brown pigment.</p><p>
                      <italic>Head</italic> (Fig. <xref ref-type="fig" rid="F5">5A</xref>). ~0.15 <abbrev xmlns:xlink="http://www.w3.org/1999/xlink" xlink:title="Total body length" id="ABBRID0E5MAG" xlink:type="simple">TL</abbrev>, 1.7 width, anterior margin with a light median convexity, posterior margin linear, each lateral margin with small simple setae of various <!--PageBreak-->lengths, longer than pereonite 1. Eyes dorsal, set back from lateral margin, pigmented with more than 15 well-developed ommatidia.</p><fig id="F5" position="float" orientation="portrait"><label>Figure 5.</label><caption><p>
                          <tp:taxon-name><tp:taxon-name-part taxon-name-part-type="genus" reg="Ianiropsis">Ianiropsis</tp:taxon-name-part> <tp:taxon-name-part taxon-name-part-type="uncertainty-rank">cf.</tp:taxon-name-part> <tp:taxon-name-part taxon-name-part-type="species" reg="serricaudis">serricaudis</tp:taxon-name-part></tp:taxon-name> from <abbrev xmlns:xlink="http://www.w3.org/1999/xlink" xlink:title="Maryland Coastal Bays" id="ABBRID0EZNAG" xlink:type="simple">MCBs</abbrev>, Adult ♂. <bold>A</bold> dorsal view <bold>B</bold> enlargement of pleotelson. Scale bar: 1.0 mm (<bold>A</bold>).</p></caption><graphic xmlns:xlink="http://www.w3.org/1999/xlink" xlink:href="zookeys-747-115-g005.jpg" position="float" orientation="portrait" xlink:type="simple" id="oo_194509.jpg"/></fig><p>
                      <italic>Pereon</italic> (Fig. <xref ref-type="fig" rid="F5">5A</xref>). ~0.6 <abbrev xmlns:xlink="http://www.w3.org/1999/xlink" xlink:title="Total body length" id="ABBRID0EQOAG" xlink:type="simple">TL</abbrev>, all pereonites wider than long, pereonites 1–3 sub-equal in length, pereonites 4 and 5 shorter than pereonites 1–3 and 5–6, both lateral margins of each pereonite with small simple setae of various lengths.</p><p>
                      <italic>Pleotelson</italic> (Fig. <xref ref-type="fig" rid="F5">5A–B</xref>). ~0.25 <abbrev xmlns:xlink="http://www.w3.org/1999/xlink" xlink:title="Total body length" id="ABBRID0E3OAG" xlink:type="simple">TL</abbrev>, ovate, with three to four denticles on each lateral margin (Fig. <xref ref-type="fig" rid="F5">5A–B</xref>).</p><p>
                      <italic>Antennule</italic> (Figs <xref ref-type="fig" rid="F5">5A</xref>, <xref ref-type="fig" rid="F6">6A</xref>). ~0.25 <abbrev xmlns:xlink="http://www.w3.org/1999/xlink" xlink:title="Total body length" id="ABBRID0EQPAG" xlink:type="simple">TL</abbrev>, tip reaching 0.73 of length of antennal article 5, with 13–14 articles. Article 1 widest, 1.1 times as long as wide, inner margin with a sub-proximal small simple seta and two (one simple and one sensory) distal setae; outer margin with three (two short) distal setae. Article 2, 1.3 times as long as wide, distal margin with row of seven simple setae of unequal lengths; outer mid-margin with sensory seta. Article 3, 1.2 times as long as wide, asetose. Flagellum with ten articles; articles 8, 10 and 13 with one aesthetasc. Article 13 minute, with three distal simple setae of various lengths.</p><p>
                      <italic>Antenna</italic> (Figs <xref ref-type="fig" rid="F5">5A</xref>, <xref ref-type="fig" rid="F6">6B</xref>). As long as body, articles 1–6 about ½ of <abbrev xmlns:xlink="http://www.w3.org/1999/xlink" xlink:title="Total body length" id="ABBRID0EAQAG" xlink:type="simple">TL</abbrev>. Articles 1 and 2, wider than long, with simple seta on distal outer margin. Article 3 sub-quadrate, with small seta near to the insertion of the antennal scale. Article 4, wider than long, with two simple setae on inner distal margin. Article 5, twice as long as combined <!--PageBreak-->lengths of articles 1–4. Article 6, slightly shorter than article-5. Flagellum with 39–45 sub-equal articles. Antennal scale longer than article 4, with five simple setae on distal margin of varying lengths.</p><fig id="F6" position="float" orientation="portrait"><label>Figure 6.</label><caption><p>
                          <tp:taxon-name><tp:taxon-name-part taxon-name-part-type="genus" reg="Ianiropsis">Ianiropsis</tp:taxon-name-part> <tp:taxon-name-part taxon-name-part-type="uncertainty-rank">cf.</tp:taxon-name-part> <tp:taxon-name-part taxon-name-part-type="species" reg="serricaudis">serricaudis</tp:taxon-name-part></tp:taxon-name> from <abbrev xmlns:xlink="http://www.w3.org/1999/xlink" xlink:title="Maryland Coastal Bays" id="ABBRID0E2QAG" xlink:type="simple">MCBs</abbrev>, Adult ♂. <bold>A</bold> antennule <bold>B</bold> antenna. Scale bar: 0.1 mm.</p></caption><graphic xmlns:xlink="http://www.w3.org/1999/xlink" xlink:href="zookeys-747-115-g006.jpg" position="float" orientation="portrait" xlink:type="simple" id="oo_194510.jpg"/></fig><p>
                      <italic>Mouthparts</italic>. <italic>Upper lip</italic> (Fig. <xref ref-type="fig" rid="F7">7A</xref>) broad, with fine apical setae.</p><p>
                      <italic><tp:taxon-name><tp:taxon-name-part taxon-name-part-type="genus" reg="Mandibles">Mandibles</tp:taxon-name-part></tp:taxon-name></italic> (Fig. <xref ref-type="fig" rid="F7">7B–E</xref>). Molar process well developed with two denticulate setae (Fig. <xref ref-type="fig" rid="F7">7B</xref> and <xref ref-type="fig" rid="F7">7E</xref>, respectively); left mandible with strong incisor bearing five teeth (Fig. <xref ref-type="fig" rid="F7">7C</xref>), <italic>lacinia mobilis</italic> with five teeth and two rows of simple setae in the middle area (Fig. <xref ref-type="fig" rid="F7">7B, D</xref>); setal row with five denticulate setae (Fig. <xref ref-type="fig" rid="F7">7B</xref>); right mandible with incisor bearing five teeth, setal row with eight denticulate setae and two bifid setae (Fig. <xref ref-type="fig" rid="F7">7E</xref>). <!--PageBreak-->Palp article 1, 3.5 times as long as wide, with small simple seta on mid-margin and two (one longer and one small) simple setae on distal margin; article 2 longest, 2.9 times as long as wide, with three (two long and one short) denticulate setae on sub-distal lateral margin, with small simple seta on distal margin; article 3, 3.9 times as long as wide, with row of ± 25 denticulate setae along the lateral margin (Fig. <xref ref-type="fig" rid="F7">7E</xref>).</p><p>
                      <italic>Lower lip</italic> (Fig. <xref ref-type="fig" rid="F7">7F</xref>). Two pairs of lobes with inner margins setulate.</p><p>
                      <italic>Maxillule</italic> (Fig. <xref ref-type="fig" rid="F7">7G–I</xref>). Inner lobe with four setulate distal setae, outer and distal margin with simple setae. Outer lobe with 12–13 robust denticulate distal setae (Fig. <xref ref-type="fig" rid="F7">7H–I</xref>), with one simple seta on mid sub-distal margin, both margins finely setose (Fig. <xref ref-type="fig" rid="F7">7G</xref>).</p><p>
                      <italic>Maxilla</italic> (Fig. <xref ref-type="fig" rid="F7">7J–M</xref>). Inner lobe with seven denticulate setae (Fig. <xref ref-type="fig" rid="F7">7K</xref>), both margins finely setose. Outer and middle lobes having one “comb-like” seta (Fig. <xref ref-type="fig" rid="F7">7L</xref>) and three finely setulate setae (Fig. <xref ref-type="fig" rid="F7">7M</xref>), both margins finely setose.</p><fig id="F7" position="float" orientation="portrait"><label>Figure 7.</label><caption><p>
                          <tp:taxon-name><tp:taxon-name-part taxon-name-part-type="genus" reg="Ianiropsis">Ianiropsis</tp:taxon-name-part> <tp:taxon-name-part taxon-name-part-type="uncertainty-rank">cf.</tp:taxon-name-part> <tp:taxon-name-part taxon-name-part-type="species" reg="serricaudis">serricaudis</tp:taxon-name-part></tp:taxon-name> from <abbrev xmlns:xlink="http://www.w3.org/1999/xlink" xlink:title="Maryland Coastal Bays" id="ABBRID0EAVAG" xlink:type="simple">MCBs</abbrev>, Adult ♂. <bold>A</bold> labrum <bold>B</bold> left mandible <bold>C</bold> enlargement of incisor process <bold>D</bold> enlargement of <italic>lacinia mobilis</italic> <bold>E</bold> right mandible <bold>F</bold> lower lip <bold>G</bold> maxillule <bold>H</bold> enlargement of tip of outer lobe <bold>I</bold> denticulate seta <bold>J</bold> maxilla <bold>K</bold> denticulate setae <bold>L</bold> enlargement of “comb-like” setae <bold>M</bold> enlargement of finely setulate seta. Scale bars: 0.1 mm (<bold>A–B, E, F, G, J</bold>).</p></caption><graphic xmlns:xlink="http://www.w3.org/1999/xlink" xlink:href="zookeys-747-115-g007.jpg" position="float" orientation="portrait" xlink:type="simple" id="oo_194511.jpg"/></fig><p>
                      <italic>Maxilliped</italic> (Fig. <xref ref-type="fig" rid="F8">8A–G</xref>). Basis, 1.2 times wider than long. Endite, 2.0 times as long as wide, outer margin with 11–12 simple setae (Fig. <xref ref-type="fig" rid="F8">8B</xref>); inner proximal margin with two coupling hooks (Fig. <xref ref-type="fig" rid="F8">8B, F–G</xref>), sub-distal inner margin with one setulate seta and ~seven simple setae, sub-distal margin with seven (six on dorsal view (Fig. <xref ref-type="fig" rid="F8">8B</xref>) and one on ventral view (Fig. <xref ref-type="fig" rid="F8">8G</xref>), respectively) fan setae (Fig. <xref ref-type="fig" rid="F8">8C</xref>), distal margin with 12 (seven (Fig. <xref ref-type="fig" rid="F8">8B</xref>) and five (Fig. <xref ref-type="fig" rid="F8">8G</xref>), respectively) setulate setae (Fig. <xref ref-type="fig" rid="F8">8D</xref>), inner distal margin with three simple setae (Fig. <xref ref-type="fig" rid="F8">8E</xref>). Palp 7.4 times longer than basis (Fig. <xref ref-type="fig" rid="F8">8A</xref>): article 1, wider than long; article 2, wider than long, 3.4 times as long as article-1, inner distal margin with two clusters of simple setae of varying lengths; article 3, longer than wide, 1.7 times as long as wide, slightly longer than twice of article 2; mid-proximal inner margin greatest wide, with a row of simple setae of varying lengths; article 4 longest, 5.6 times as long as wide, with row of 12–13 simple setae on inner distal margin; article 5 sub-equal length of that of article 3, 9.5 times as long as wide, with a row of 10–11 simple setae on inner margin.</p><fig id="F8" position="float" orientation="portrait"><label>Figure 8.</label><caption><p>
                          <tp:taxon-name><tp:taxon-name-part taxon-name-part-type="genus" reg="Ianiropsis">Ianiropsis</tp:taxon-name-part> <tp:taxon-name-part taxon-name-part-type="uncertainty-rank">cf.</tp:taxon-name-part> <tp:taxon-name-part taxon-name-part-type="species" reg="serricaudis">serricaudis</tp:taxon-name-part></tp:taxon-name> from <abbrev xmlns:xlink="http://www.w3.org/1999/xlink" xlink:title="Maryland Coastal Bays" id="ABBRID0EMYAG" xlink:type="simple">MCBs</abbrev>, Adult ♂. <bold>A</bold> maxilliped <bold>B</bold> endite <bold>C</bold> enlargement of fan setae <bold>D</bold> enlargement of setulate setae <bold>E</bold> enlargement of the distal inner margin of endite <bold>G</bold> detail of endite sub-distal end <bold>F</bold> enlargement of coupling hooks. Scale bars: 0.1 mm (<bold>A–B, G</bold>).</p></caption><graphic xmlns:xlink="http://www.w3.org/1999/xlink" xlink:href="zookeys-747-115-g008.jpg" position="float" orientation="portrait" xlink:type="simple" id="oo_194512.jpg"/></fig><p>
                      <italic>Pereopod I</italic> (Fig. <xref ref-type="fig" rid="F9">9A–B</xref>). Extremely longer, 1.2 times longer than <abbrev xmlns:xlink="http://www.w3.org/1999/xlink" xlink:title="Total body length" id="ABBRID0ENZAG" xlink:type="simple">TL</abbrev>, basis to propodus longer than other six pereopods. Basis elongate, 8.3 times as long as wide; with eight small simple setae along dorsal margin; with one simple seta and 13 robust setae along ventral margin. Ischium elongate, 5.6 times as long as wide; with 11 simple setae along dorsal margin; with one simple seta on disto-medial margin; with six simple small setae along ventral margin. Merus elongate, 2.7 times as long as wide, widest distally; with five simple setae including two small setae along dorsal margin, disto-dorsal lobe with three distal setae; with simple seta on disto-lateral margin; with six simple setae of varying lengths on ventral margin. Carpus elongate, 4.6 times as long as wide; with eight (one small) simple setae along dorsal margin and three small disto-dorsal simple setae; with 18 simple setae and three robust setae along ventral margin. Propodus elongate, 8.0 times as long as wide; with 11 (two small) simple setae along dorsal margin and cluster of four simple setae on sub-distal dorsal margin; with four simple setae on lateral margin; with 12 simple setae along ventral margin, with five simple setae of varying lengths and one robust seta on disto-ventral margin (Fig. <xref ref-type="fig" rid="F9">9B</xref>); articular plate absent. Dactylus with two distal claws, with three simple setae on disto-medial margin between the claws, with four simple setae on disto-dorsal margin (Fig. <xref ref-type="fig" rid="F9">9B</xref>).</p><!--PageBreak--><p>
                      <italic>Pereopod II</italic> (Fig. <xref ref-type="fig" rid="F9">9C–H</xref>). Basis, 2.4 times as long as wide; with six simple setae of varying lengths (Fig. <xref ref-type="fig" rid="F9">9D</xref>), and one sensory seta (Fig. <xref ref-type="fig" rid="F9">9E</xref>); with three small simple setae along ventral margin. Ischium, 2.6 times as long as wide; with eight simple setae along dorsal margin; with one small simple seta on distal lateral margin; with five simple setae along ventral margin. Merus, 2.0 times as long as wide, widest distally; with two simple setae along dorsal margin, disto-dorsal lobe with three robust setae (Fig. <xref ref-type="fig" rid="F9">9F</xref>); with simple setae on disto-lateral margin; with five (three distally) simple setae on ventral margin. Carpus, 3.2 times as long as wide; with seven simple setae along dorsal margin and a cluster of one sensory and six simple setae on disto-dorsal margin; with two robust setae (Fig. <xref ref-type="fig" rid="F9">9G</xref>) and ten simple setae of varying lengths along ventral margin. Propodus, 5.3 times as long as wide, with six simple setae of varying lengths <!--PageBreak-->and one robust seta along dorsal margin and one sensory seta and eight simple setae of varying lengths on disto-dorsal margin (Fig. <xref ref-type="fig" rid="F9">9C</xref>); with six robust setae and five simple setae along ventral margin; articular plate present on disto-lateral margin. Dactylus <!--PageBreak-->with three (one mid-lateral and two distal) claws, with two simple setae on distal lateral margin between the claws, with four simple setae on disto-dorsal margin (Fig. <xref ref-type="fig" rid="F9">9H</xref>).</p><fig id="F9" position="float" orientation="portrait"><label>Figure 9.</label><caption><p>
                          <tp:taxon-name><tp:taxon-name-part taxon-name-part-type="genus" reg="Ianiropsis">Ianiropsis</tp:taxon-name-part> <tp:taxon-name-part taxon-name-part-type="uncertainty-rank">cf.</tp:taxon-name-part> <tp:taxon-name-part taxon-name-part-type="species" reg="serricaudis">serricaudis</tp:taxon-name-part></tp:taxon-name> from <abbrev xmlns:xlink="http://www.w3.org/1999/xlink" xlink:title="Maryland Coastal Bays" id="ABBRID0ET2AG" xlink:type="simple">MCBs</abbrev>, Adult ♂. <bold>A–B</bold> pereopod I <bold>C</bold>–<bold>H</bold> pereopod II <bold>I–J</bold> pereopod III. Scale bars: 0.1 mm (<bold>A, C, I</bold>).</p></caption><graphic xmlns:xlink="http://www.w3.org/1999/xlink" xlink:href="zookeys-747-115-g009.jpg" position="float" orientation="portrait" xlink:type="simple" id="oo_194513.jpg"/></fig><p>
                      <italic>Pereopods III–VII</italic> (Figs <xref ref-type="fig" rid="F9">9I–J</xref>; <xref ref-type="fig" rid="F10">10A–H</xref>, respectively). <italic>Pereopod III</italic> (Fig. <xref ref-type="fig" rid="F9">9I–J</xref>): 0.54 times as long as pereopod I. <italic>Pereopod IV</italic> (Fig. <xref ref-type="fig" rid="F10">10A–B</xref>): 0.46 times as long as pereopod I. <italic>Pereopod V</italic> (Fig. <xref ref-type="fig" rid="F10">10C–D</xref>): Shortest, 0.39 times as long as pereopod I. <italic>Pereopod VI</italic> <!--PageBreak-->(Fig. <xref ref-type="fig" rid="F10">10E–F</xref>): 0.45 times as long as pereopod I. <italic>Pereopod VII</italic> (Fig. <xref ref-type="fig" rid="F10">10G–H</xref>): 0.49 times as long as pereopod I.</p><fig id="F10" position="float" orientation="portrait"><label>Figure 10.</label><caption><p>
                          <tp:taxon-name><tp:taxon-name-part taxon-name-part-type="genus" reg="Ianiropsis">Ianiropsis</tp:taxon-name-part> <tp:taxon-name-part taxon-name-part-type="uncertainty-rank">cf.</tp:taxon-name-part> <tp:taxon-name-part taxon-name-part-type="species" reg="serricaudis">serricaudis</tp:taxon-name-part></tp:taxon-name> from <abbrev xmlns:xlink="http://www.w3.org/1999/xlink" xlink:title="Maryland Coastal Bays" id="ABBRID0EH5AG" xlink:type="simple">MCBs</abbrev>, Adult ♂. <bold>A–B</bold> pereopod IV <bold>C–D</bold> pereopod V <bold>E–F</bold> pereopod VI <bold>G–H</bold> pereopod VII. Scale bars: 0.1 mm (<bold>A, C, E, G</bold>).</p></caption><graphic xmlns:xlink="http://www.w3.org/1999/xlink" xlink:href="zookeys-747-115-g010.jpg" position="float" orientation="portrait" xlink:type="simple" id="oo_194514.jpg"/></fig><p>
                      <italic>Pleopod I</italic> (Fig. <xref ref-type="fig" rid="F11">11A</xref>). 8.3 times as long as wide, lateral apex pointed and directed obliquely backward, distal margin with 13–15 simple setae of unequal lengths, sub-distal outer margin with 6–7 simple setae.</p><!--PageBreak--><p>
                      <italic>Pleopod II</italic> (Fig. <xref ref-type="fig" rid="F11">11B</xref>). Protopod, 1.8 times as long as wide, robust, long-oval asetose, distal margin setae absent. Endopod, stylet bi-articulated, distal tip narrow, curved inwards; exopod distal margin convex, asetose.</p><p>
                      <italic>Pleopod III</italic> (Fig. <xref ref-type="fig" rid="F11">11C</xref>). Endopod, 2.0 times as long as wide, distal margin rounded, inner margin setulate with plumose seta distally, outer distal margin with two plumose <!--PageBreak-->setae; exopod 1.2 times as long as endopod, bi-articulated, articulation between two articles oblique, article 2 distal margin broadly rounded, with simple seta.</p><p>
                      <italic>Pleopod IV</italic> (Fig. <xref ref-type="fig" rid="F11">11D</xref>). Endopod, 1.7 times as long as wide, asetose; exopod 2.4 times as long as wide, reduced, 0.27 times as long as endopod, half as long as endopod, with outer margin setulate.</p><!--PageBreak--><p>
                      <italic>Uropod</italic> (Figs <xref ref-type="fig" rid="F5">5A</xref>, <xref ref-type="fig" rid="F11">11E</xref>). 1.1 times as long as pleotelson, slightly longer than pleotelson. Protopod 1.8 times as long as wide, 1.2 times as long as exopod and slightly shorter than endopod, with six spiniform and three simple setae along the inner margin, with two simple setae on distal margin, with five simple setae along outer margin. Endopod, 5.7 times as long as wide, longer than exopod, with several plumose, spiniform and simple setae along both margins, distal margin with 13 simple setae of varying lengths. Exopod, 5.5 times as long as wide, with spiniform and simple setae along both margins, distal margin with 13 simple setae of varying lengths.</p><fig id="F11" position="float" orientation="portrait"><label>Figure 11.</label><caption><p>
                          <tp:taxon-name><tp:taxon-name-part taxon-name-part-type="genus" reg="Ianiropsis">Ianiropsis</tp:taxon-name-part> <tp:taxon-name-part taxon-name-part-type="uncertainty-rank">cf.</tp:taxon-name-part> <tp:taxon-name-part taxon-name-part-type="species" reg="serricaudis">serricaudis</tp:taxon-name-part></tp:taxon-name> from <abbrev xmlns:xlink="http://www.w3.org/1999/xlink" xlink:title="Maryland Coastal Bays" id="ABBRID0E6ABG" xlink:type="simple">MCBs</abbrev>, Adult ♂. <bold>A</bold> pleopod I <bold>B</bold> pleopod II <bold>C</bold> pleopod III <bold>D</bold> pleopod IV. Scale bars: 0.1 mm.</p></caption><graphic xmlns:xlink="http://www.w3.org/1999/xlink" xlink:href="zookeys-747-115-g011.jpg" position="float" orientation="portrait" xlink:type="simple" id="oo_194515.jpg"/></fig></tp:treatment-sec><tp:treatment-sec sec-type="Females with oostegites" id="SECID0EQBBG"><title>Females with oostegites.</title><p>Smaller than males, mean <abbrev xmlns:xlink="http://www.w3.org/1999/xlink" xlink:title="Total body length" id="ABBRID0EWBBG" xlink:type="simple">TL</abbrev> 1.98 mm; <abbrev xmlns:xlink="http://www.w3.org/1999/xlink" xlink:title="Total body length" id="ABBRID0E1BBG" xlink:type="simple">TL</abbrev> ranges from 0.95 to 2.52 mm (Table <xref ref-type="table" rid="T2">2</xref>). Antennule with 7–12 articles (Table <xref ref-type="table" rid="T2">2</xref>). Antenna generally <!--PageBreak-->shorter than <abbrev xmlns:xlink="http://www.w3.org/1999/xlink" xlink:title="Total body length" id="ABBRID0EICBG" xlink:type="simple">TL</abbrev> (Table <xref ref-type="table" rid="T2">2</xref>); lengths of antennal articles 5–6 combined, shorter than half <abbrev xmlns:xlink="http://www.w3.org/1999/xlink" xlink:title="Total body length" id="ABBRID0EQCBG" xlink:type="simple">TL</abbrev> (Table <xref ref-type="table" rid="T2">2</xref>).</p><p>
                      <italic>Maxilliped</italic> (Fig. <xref ref-type="fig" rid="F12">12A</xref>). Maxillipedal palps cannot be observed on dorsal view, not passing well beyond the basal articles of the antenna. Basis, as long as wide. Endite, 2.0 times as long as wide, outer margin with 7–8 simple setae; inner proximal margin with two coupling hooks, sub-distal margin with seven (six on dorsal view and one on ventral view (not shown), respectively) fan setae (Fig. <xref ref-type="fig" rid="F8">8C</xref>), distal margin with 12 (seven and five (not shown), respectively) setulate setae (Fig. <xref ref-type="fig" rid="F8">8D</xref>), inner distal margin with two simple setae. Palp 2,4 times longer than basis: article 1, wider than long; article 2, wider than long, 1.3 times as long as article 1, inner distal margin with 7–8 simple setae of varying lengths; article 3, wider than long, 1.8 times as wide as long, slightly shorter than twice of article 2; inner distal margin with a row of 14–15 simple setae of varying lengths, outer margin with three (one on middle and two on distal) simple setae; article 4, 3.3 times as long as wide, with row of 6–7 simple setae on inner distal margin; article 5, slightly shorter than twice of article 4, 2.3 times as long as wide, with a row of 7–8 simple setae on inner margin.</p><p>
                      <italic>Pereopod I</italic> (Fig. <xref ref-type="fig" rid="F12">12B–C</xref>). Shorter than male pereopod I, 0.48 times shorter than <abbrev xmlns:xlink="http://www.w3.org/1999/xlink" xlink:title="Total body length" id="ABBRID0EQDBG" xlink:type="simple">TL</abbrev>, Basis 2.0 times as long as wide; with six small simple setae along dorsal margin; with two simple seta on proximal-medial margin, and one robust and five simple setae along ventral margin. Ischium, 1.8 times as long as wide; with four simple setae along dorsal margin; with one simple seta on disto-medial margin; with two simple small setae along ventral margin. Merus, 1.5 times as long as wide, widest distally; disto-dorsal lobe with one simple and three robust distal setae, with two small setae along dorsal margin; with simple seta on disto-lateral margin; with four simple setae of varying lengths on ventral margin. Carpus, 3.4 times as long as wide; with five (three small) simple setae along dorsal margin and four disto-dorsal simple setae of unequal lengths; with simple seta on disto-lateral margin, with six simple setae and six robust setae along ventral margin. Propodus, 4.9 times as long as wide; with four simple setae along dorsal margin and cluster of four simple setae of varying lengths on distal dorsal margin (Fig. <xref ref-type="fig" rid="F12">12B–C</xref>); with simple seta on sub-distal lateral margin, with three (one sub-distal and two distal) simple setae and five robust setae along ventral margin, articular plate absent. Dactylus with two distal claws, with two simple setae on disto-medial margin between the claws, with two simple setae on disto-dorsal margin (Fig. <xref ref-type="fig" rid="F12">12B–C</xref>).</p><p>
                      <italic>Operculum</italic> (Fig. <xref ref-type="fig" rid="F12">12C</xref>). As long as wide distal margin concave with small simple distal setae.</p><fig id="F12" position="float" orientation="portrait"><label>Figure 12.</label><caption><p>
                          <tp:taxon-name><tp:taxon-name-part taxon-name-part-type="genus" reg="Ianiropsis">Ianiropsis</tp:taxon-name-part> <tp:taxon-name-part taxon-name-part-type="uncertainty-rank">cf.</tp:taxon-name-part> <tp:taxon-name-part taxon-name-part-type="species" reg="serricaudis">serricaudis</tp:taxon-name-part></tp:taxon-name> from <abbrev xmlns:xlink="http://www.w3.org/1999/xlink" xlink:title="Maryland Coastal Bays" id="ABBRID0EZEBG" xlink:type="simple">MCBs</abbrev>, ♀ with oostegites. <bold>A</bold> maxilliped <bold>B</bold> pereopod I <bold>D</bold> operculum. Scale bar: 0.1 mm.</p></caption><graphic xmlns:xlink="http://www.w3.org/1999/xlink" xlink:href="zookeys-747-115-g012.jpg" position="float" orientation="portrait" xlink:type="simple" id="oo_194516.jpg"/></fig></tp:treatment-sec><tp:treatment-sec sec-type="Ovigerous females" id="SECID0EIFBG"><title>Ovigerous females.</title><p>Slightly smaller than males; mean <abbrev xmlns:xlink="http://www.w3.org/1999/xlink" xlink:title="Total body length" id="ABBRID0EOFBG" xlink:type="simple">TL</abbrev> 2.17 mm, ranges from 1.91 to 2.34 mm (Table <xref ref-type="table" rid="T2">2</xref>). Antennule with 10–11 articles (Table <xref ref-type="table" rid="T2">2</xref>). Antenna usually shorter than <abbrev xmlns:xlink="http://www.w3.org/1999/xlink" xlink:title="Total body length" id="ABBRID0E1FBG" xlink:type="simple">TL</abbrev> (Table <xref ref-type="table" rid="T2">2</xref>); lengths of antennal articles 5–6 combined, shorter than half <abbrev xmlns:xlink="http://www.w3.org/1999/xlink" xlink:title="Total body length" id="ABBRID0ECGBG" xlink:type="simple">TL</abbrev> (Table <xref ref-type="table" rid="T2">2</xref>). Maxillipedal palps cannot be observed on dorsal view, not passing well beyond the basal articles of the antenna.</p></tp:treatment-sec><tp:treatment-sec sec-type="variation" id="SECID0EKGBG"><title>Variations.</title><p>
                      <tp:taxon-name><tp:taxon-name-part taxon-name-part-type="genus" reg="Ianiropsis">Ianiropsis</tp:taxon-name-part> <tp:taxon-name-part taxon-name-part-type="uncertainty-rank">cf.</tp:taxon-name-part> <tp:taxon-name-part taxon-name-part-type="species" reg="serricaudis">serricaudis</tp:taxon-name-part></tp:taxon-name> from <abbrev xmlns:xlink="http://www.w3.org/1999/xlink" xlink:title="Maryland Coastal Bays" id="ABBRID0E4GBG" xlink:type="simple">MCBs</abbrev> shows some degree of variations among the individuals as: 1) overall, the number of antennular articles varied between females and males; females have less articles than males (7–12 <italic>versus</italic> 9–14, respectively) <!--PageBreak-->(Table <xref ref-type="table" rid="T2">2</xref>); 2) the total lengths of the antennal articles 5–6 combined is shorter than half <abbrev xmlns:xlink="http://www.w3.org/1999/xlink" xlink:title="Total body length" id="ABBRID0EJHBG" xlink:type="simple">TL</abbrev> of females and males (Table <xref ref-type="table" rid="T2">2</xref>); 3) long maxillipedal palps can be easily observed in dorsal view on largest adult males (2.43–3.0 mm) (Table <xref ref-type="table" rid="T2">2</xref>), but elongated maxillipedal palps can be observed also in males of less size (e.g. 2.17–2.22 mm); and 4) the number of denticles on the lateral margins of the pleotelson, ranged from 2 to 4; the three most common denticles combinations were 3–3 (32%), 4–4 (29%), and 3–4 (14%) (Table <xref ref-type="table" rid="T2">2</xref>); sometimes the denticles are much less conspicuous.</p></tp:treatment-sec><tp:treatment-sec sec-type="material" id="SECID0EZHBG"><title>Other material examined.</title><p>
                      <italic><tp:taxon-name><tp:taxon-name-part taxon-name-part-type="genus" reg="Ianiropsis">Ianiropsis</tp:taxon-name-part></tp:taxon-name></italic> sp. (<named-content xmlns:xlink="http://www.w3.org/1999/xlink" content-type="dwc:institutional_code" xlink:type="simple">USNM</named-content> 99317): four ovigerous ♀♀, two ♂♂, station II-19 (29.6533 N, -80.38 W), off the coast of Florida, USA, depth 42 m, April-26-1953, identified by Bowman, Thomas E., Smithsonian Institution, National Museum of Natural History. <italic><tp:taxon-name><tp:taxon-name-part taxon-name-part-type="genus" reg="Ianiropsis">Ianiropsis</tp:taxon-name-part></tp:taxon-name></italic> sp. (<named-content xmlns:xlink="http://www.w3.org/1999/xlink" content-type="dwc:institutional_code" xlink:type="simple">USNM</named-content> 190327): one specimen (damaged, apparently ♀), (37.1017N – -74.5533 W), off the coast of Virginia, USA, depth 180 to 200 m, Sep-01-1976, identified by Virginia Institute of Marine Sciences.</p></tp:treatment-sec><tp:treatment-sec><!--Section generated to contain objects referenced in tp:taxon-treatment.--><fig id="F2" position="float" orientation="portrait"><label>Figure 2.</label><caption><p>Pictures of habitus of <tp:taxon-name><tp:taxon-name-part taxon-name-part-type="genus" reg="Ianiropsis">Ianiropsis</tp:taxon-name-part> <tp:taxon-name-part taxon-name-part-type="uncertainty-rank">cf.</tp:taxon-name-part> <tp:taxon-name-part taxon-name-part-type="species" reg="serricaudis">serricaudis</tp:taxon-name-part></tp:taxon-name> from Maryland Coastal Bays. <bold>A</bold> adult ♂, dorsal view, 3.0 mm <abbrev xmlns:xlink="http://www.w3.org/1999/xlink" xlink:title="Total body length" id="ABBRID0EILAC" xlink:type="simple">TL</abbrev> <bold>B</bold> ♀ with oostegites, dorsal view, 2.7 mm <abbrev xmlns:xlink="http://www.w3.org/1999/xlink" xlink:title="Total body length" id="ABBRID0EOLAC" xlink:type="simple">TL</abbrev> <bold>C</bold> ovigerous ♀, lateral view, 2.26 mm <abbrev xmlns:xlink="http://www.w3.org/1999/xlink" xlink:title="Total body length" id="ABBRID0EULAC" xlink:type="simple">TL</abbrev>. Arrow indicate the long maxillipedal palp from dorsal view on ♂. Scale bar: 1.0 mm.</p></caption><graphic xmlns:xlink="http://www.w3.org/1999/xlink" xlink:href="zookeys-747-115-g002.jpg" position="float" orientation="portrait" xlink:type="simple" id="oo_194506.jpg"/></fig><fig id="F13" position="float" orientation="portrait"><label>Figure 13.</label><caption><p>Denticles on lateral margin of pleotelson: <bold>A</bold> <italic><tp:taxon-name><tp:taxon-name-part taxon-name-part-type="genus" reg="Ianiropsis">Ianiropsis</tp:taxon-name-part> <tp:taxon-name-part taxon-name-part-type="species" reg="palpalis">palpalis</tp:taxon-name-part></tp:taxon-name></italic> <bold>B</bold> <italic><tp:taxon-name><tp:taxon-name-part taxon-name-part-type="genus" reg="Ianiropsis">I.</tp:taxon-name-part> <tp:taxon-name-part taxon-name-part-type="species" reg="epilittoralis">epilittoralis</tp:taxon-name-part></tp:taxon-name></italic> <bold>C</bold> <italic><tp:taxon-name><tp:taxon-name-part taxon-name-part-type="genus" reg="Ianiropsis">I.</tp:taxon-name-part> <tp:taxon-name-part taxon-name-part-type="species" reg="serricaudis">serricaudis</tp:taxon-name-part></tp:taxon-name></italic> <italic>sensu</italic> (<xref ref-type="bibr" rid="B6">Hobbs et al. 2015</xref>) – Gulf of Maine to Barnegat Bay <bold>D</bold> <tp:taxon-name><tp:taxon-name-part taxon-name-part-type="genus" reg="Ianiropsis">I.</tp:taxon-name-part> <tp:taxon-name-part taxon-name-part-type="uncertainty-rank">cf.</tp:taxon-name-part> <tp:taxon-name-part taxon-name-part-type="species" reg="serricaudis">serricaudis</tp:taxon-name-part></tp:taxon-name> this study – Maryland Coastal Bays. [Figures modified from (<xref ref-type="bibr" rid="B1">Barnard 1914</xref>; <xref ref-type="bibr" rid="B20">Menzies 1952</xref>; <xref ref-type="bibr" rid="B6">Hobbs et al. 2015</xref>), and this study]; not to scale.</p></caption><graphic xmlns:xlink="http://www.w3.org/1999/xlink" xlink:href="zookeys-747-115-g013.jpg" position="float" orientation="portrait" xlink:type="simple" id="oo_194517.jpg"/></fig><table-wrap id="T2" position="float" orientation="portrait"><label>Table 2.</label><caption><p>
              <abbrev xmlns:xlink="http://www.w3.org/1999/xlink" xlink:title="Total body length" id="ABBRID0EWPAE" xlink:type="simple">TL</abbrev> and comparison of morphological features of stages of <tp:taxon-name><tp:taxon-name-part taxon-name-part-type="genus" reg="Ianiropsis">Ianiropsis</tp:taxon-name-part> <tp:taxon-name-part taxon-name-part-type="uncertainty-rank">cf.</tp:taxon-name-part> <tp:taxon-name-part taxon-name-part-type="species" reg="serricaudis">serricaudis</tp:taxon-name-part></tp:taxon-name> from Maryland Coastal Bays.</p></caption><table id="TID0EOEAE" rules="all"><tbody><tr><th rowspan="1" colspan="1">Stages</th><th rowspan="1" colspan="1">
                  <abbrev xmlns:xlink="http://www.w3.org/1999/xlink" xlink:title="Total body length" id="ABBRID0ETQAE" xlink:type="simple">TL</abbrev> (mm)</th><th rowspan="1" colspan="1">No. of antennular articles (Left–Right)</th><th rowspan="1" colspan="1">Length–Antenna (mm)</th><th rowspan="1" colspan="1">Length antennal articles 5–6 (Left–Right)</th><th rowspan="1" colspan="1">No. of lateral spines of pleotelson (Left–Right)</th><th rowspan="1" colspan="1">Maxilliped–dorsal view</th></tr><tr><td rowspan="1" colspan="7">
                  <bold>Females with oostegites</bold>
                </td></tr><tr><td rowspan="1" colspan="1">1</td><td rowspan="1" colspan="1">0.99</td><td rowspan="1" colspan="1">7–7</td><td rowspan="1" colspan="1">1.0</td><td rowspan="1" colspan="1">0.23–0.22</td><td rowspan="1" colspan="1">3–3</td><td rowspan="1" colspan="1"/></tr><tr><td rowspan="1" colspan="1">2</td><td rowspan="1" colspan="1">0.95</td><td rowspan="1" colspan="1">7–7</td><td rowspan="1" colspan="1">1.0</td><td rowspan="1" colspan="1">0.21–0.23</td><td rowspan="1" colspan="1">3–3</td><td rowspan="1" colspan="1"/></tr><tr><td rowspan="1" colspan="1">3</td><td rowspan="1" colspan="1">1.98</td><td rowspan="1" colspan="1">10–10</td><td rowspan="1" colspan="1">Missing</td><td rowspan="1" colspan="1">Missing</td><td rowspan="1" colspan="1">4–4</td><td rowspan="1" colspan="1">Not visible</td></tr><tr><td rowspan="1" colspan="1">4</td><td rowspan="1" colspan="1">2.26</td><td rowspan="1" colspan="1">11–11</td><td rowspan="1" colspan="1">1.68</td><td rowspan="1" colspan="1">0.60–missing</td><td rowspan="1" colspan="1">2–2</td><td rowspan="1" colspan="1">Not visible</td></tr><tr><td rowspan="1" colspan="1">5</td><td rowspan="1" colspan="1">1.95</td><td rowspan="1" colspan="1">10–10</td><td rowspan="1" colspan="1">1.86</td><td rowspan="1" colspan="1">0.48–0.45</td><td rowspan="1" colspan="1">4–4</td><td rowspan="1" colspan="1">Not visible</td></tr><tr><td rowspan="1" colspan="1">6</td><td rowspan="1" colspan="1">2.52</td><td rowspan="1" colspan="1">9–10</td><td rowspan="1" colspan="1">2.22</td><td rowspan="1" colspan="1">0.73–0.57</td><td rowspan="1" colspan="1">4–3</td><td rowspan="1" colspan="1">Not visible</td></tr><tr><td rowspan="1" colspan="1">7</td><td rowspan="1" colspan="1">2.44</td><td rowspan="1" colspan="1">12–12</td><td rowspan="1" colspan="1">2.09 (broken)</td><td rowspan="1" colspan="1">0.77–missing</td><td rowspan="1" colspan="1">4–2?</td><td rowspan="1" colspan="1">Not visible</td></tr><tr><td rowspan="1" colspan="1">8</td><td rowspan="1" colspan="1">2.36</td><td rowspan="1" colspan="1">11–11</td><td rowspan="1" colspan="1">2.28</td><td rowspan="1" colspan="1">0.67–0.71</td><td rowspan="1" colspan="1">4–4</td><td rowspan="1" colspan="1">Not visible</td></tr><tr><td rowspan="1" colspan="1">9</td><td rowspan="1" colspan="1">2.33</td><td rowspan="1" colspan="1">11–11</td><td rowspan="1" colspan="1">2.28</td><td rowspan="1" colspan="1">0.57–0.61</td><td rowspan="1" colspan="1">3–4</td><td rowspan="1" colspan="1">Not visible</td></tr><tr><td rowspan="1" colspan="1">10</td><td rowspan="1" colspan="1">2.21</td><td rowspan="1" colspan="1">10–11</td><td rowspan="1" colspan="1">Missing</td><td rowspan="1" colspan="1">Missing</td><td rowspan="1" colspan="1">4–2?</td><td rowspan="1" colspan="1">Not visible</td></tr><tr><td rowspan="1" colspan="1">11</td><td rowspan="1" colspan="1">1.89</td><td rowspan="1" colspan="1">Missing</td><td rowspan="1" colspan="1">Missing</td><td rowspan="1" colspan="1">Missing</td><td rowspan="1" colspan="1">3–3</td><td rowspan="1" colspan="1">Not visible</td></tr><tr><td rowspan="1" colspan="1">12</td><td rowspan="1" colspan="1">1.86</td><td rowspan="1" colspan="1">10–10</td><td rowspan="1" colspan="1">2.23</td><td rowspan="1" colspan="1">Missing–0.47</td><td rowspan="1" colspan="1">3–4</td><td rowspan="1" colspan="1">Not visible</td></tr><tr><td rowspan="1" colspan="1">13</td><td rowspan="1" colspan="1">Broken</td><td rowspan="1" colspan="1">12–12</td><td rowspan="1" colspan="1">Missing</td><td rowspan="1" colspan="1">Missing</td><td rowspan="1" colspan="1">Missing</td><td rowspan="1" colspan="1">Not visible</td></tr><tr><td rowspan="1" colspan="1">Mean ± SE</td><td rowspan="1" colspan="1">1.98 ± 0.15</td><td rowspan="1" colspan="5"/></tr><tr><td rowspan="1" colspan="7">
                  <bold>Ovigerous females</bold>
                </td></tr><tr><td rowspan="1" colspan="1">1</td><td rowspan="1" colspan="1">1.91</td><td rowspan="1" colspan="1">10–10</td><td rowspan="1" colspan="1">Missing</td><td rowspan="1" colspan="1">Missing</td><td rowspan="1" colspan="1">3–4</td><td rowspan="1" colspan="1">Not visible</td></tr><tr><td rowspan="1" colspan="1">2</td><td rowspan="1" colspan="1">2.26</td><td rowspan="1" colspan="1">10–10</td><td rowspan="1" colspan="1">2.22</td><td rowspan="1" colspan="1">0.57–0.56</td><td rowspan="1" colspan="1">3–3</td><td rowspan="1" colspan="1">Not visible</td></tr><tr><td rowspan="1" colspan="1">3</td><td rowspan="1" colspan="1">2.34</td><td rowspan="1" colspan="1">11–11</td><td rowspan="1" colspan="1">2.39</td><td rowspan="1" colspan="1">Missing–0.60</td><td rowspan="1" colspan="1">2–2</td><td rowspan="1" colspan="1">Not visible</td></tr><tr><td rowspan="1" colspan="1">Mean ± SE</td><td rowspan="1" colspan="1">2.17 ± 0.13</td><td rowspan="1" colspan="5"/></tr><tr><td rowspan="1" colspan="7">
                  <bold>Males</bold>
                </td></tr><tr><td rowspan="1" colspan="1">1</td><td rowspan="1" colspan="1">2.14</td><td rowspan="1" colspan="1">Damaged</td><td rowspan="1" colspan="1">2.45</td><td rowspan="1" colspan="1">0.76–0.78</td><td rowspan="1" colspan="1">4–3</td><td rowspan="1" colspan="1">Not visible</td></tr><tr><td rowspan="1" colspan="1">2</td><td rowspan="1" colspan="1">2.2</td><td rowspan="1" colspan="1">11–12</td><td rowspan="1" colspan="1">2.39</td><td rowspan="1" colspan="1">0.64–0.65</td><td rowspan="1" colspan="1">3–3</td><td rowspan="1" colspan="1">Not visible</td></tr><tr><td rowspan="1" colspan="1">3</td><td rowspan="1" colspan="1">3.0</td><td rowspan="1" colspan="1">13–14</td><td rowspan="1" colspan="1">3.02</td><td rowspan="1" colspan="1">1.21–1.17</td><td rowspan="1" colspan="1">4–4</td><td rowspan="1" colspan="1">Visible</td></tr><tr><td rowspan="1" colspan="1">4</td><td rowspan="1" colspan="1">1.76</td><td rowspan="1" colspan="1">10–10</td><td rowspan="1" colspan="1">Missing</td><td rowspan="1" colspan="1">Missing</td><td rowspan="1" colspan="1">3–3</td><td rowspan="1" colspan="1">Not visible</td></tr><tr><td rowspan="1" colspan="1">5</td><td rowspan="1" colspan="1">1.53</td><td rowspan="1" colspan="1">Missing–10</td><td rowspan="1" colspan="1">1.12</td><td rowspan="1" colspan="1">0.31–missing</td><td rowspan="1" colspan="1">4–4</td><td rowspan="1" colspan="1">Not visible</td></tr><tr><td rowspan="1" colspan="1">6</td><td rowspan="1" colspan="1">1.38</td><td rowspan="1" colspan="1">9–9</td><td rowspan="1" colspan="1">1.4</td><td rowspan="1" colspan="1">0.34–0.37</td><td rowspan="1" colspan="1">3–3</td><td rowspan="1" colspan="1">Not visible</td></tr><tr><td rowspan="1" colspan="1">7</td><td rowspan="1" colspan="1">2.43</td><td rowspan="1" colspan="1">13–13</td><td rowspan="1" colspan="1">3.0</td><td rowspan="1" colspan="1">1.02–0.76</td><td rowspan="1" colspan="1">3–3</td><td rowspan="1" colspan="1">Visible</td></tr><tr><td rowspan="1" colspan="1">8</td><td rowspan="1" colspan="1">2.7</td><td rowspan="1" colspan="1">14–13</td><td rowspan="1" colspan="1">1.20 (broken)</td><td rowspan="1" colspan="1">0.36–missing</td><td rowspan="1" colspan="1">3–4</td><td rowspan="1" colspan="1">Visible</td></tr><tr><td rowspan="1" colspan="1">9</td><td rowspan="1" colspan="1">2.93</td><td rowspan="1" colspan="1">12–13</td><td rowspan="1" colspan="1">3.1</td><td rowspan="1" colspan="1">1.29–1.24</td><td rowspan="1" colspan="1">4–4</td><td rowspan="1" colspan="1">Visible</td></tr><tr><td rowspan="1" colspan="1">10</td><td rowspan="1" colspan="1">2.22</td><td rowspan="1" colspan="1">12–12</td><td rowspan="1" colspan="1">Missing</td><td rowspan="1" colspan="1">Missing</td><td rowspan="1" colspan="1">3–3</td><td rowspan="1" colspan="1">Visible</td></tr><tr><td rowspan="1" colspan="1">11</td><td rowspan="1" colspan="1">2.19</td><td rowspan="1" colspan="1">12–12</td><td rowspan="1" colspan="1">1.59 (broken)</td><td rowspan="1" colspan="1">0.63–0.49</td><td rowspan="1" colspan="1">4–4</td><td rowspan="1" colspan="1">Not visible</td></tr><tr><td rowspan="1" colspan="1">12</td><td rowspan="1" colspan="1">2.17</td><td rowspan="1" colspan="1">12–12</td><td rowspan="1" colspan="1">1.49 (broken)</td><td rowspan="1" colspan="1">Missing–0.76</td><td rowspan="1" colspan="1">4–4</td><td rowspan="1" colspan="1">Visible</td></tr><tr><td rowspan="1" colspan="1">13</td><td rowspan="1" colspan="1">2.09</td><td rowspan="1" colspan="1">11–11</td><td rowspan="1" colspan="1">2.28</td><td rowspan="1" colspan="1">0.61–0.58</td><td rowspan="1" colspan="1">4–2</td><td rowspan="1" colspan="1">Not visible</td></tr><tr><td rowspan="1" colspan="1">Mean ± SE</td><td rowspan="1" colspan="1">2.21 ± 0.13</td><td rowspan="1" colspan="5"/></tr></tbody></table></table-wrap></tp:treatment-sec><ref-list><ref id="B6"><mixed-citation xmlns:xlink="http://www.w3.org/1999/xlink" xlink:type="simple">
          <person-group><name name-style="western"><surname>Hobbs</surname><given-names>N-V</given-names></name><name name-style="western"><surname>Lazo-Wasem</surname><given-names>E</given-names></name><name name-style="western"><surname>Faass</surname><given-names>M</given-names></name><name name-style="western"><surname>Cordell</surname><given-names>JR</given-names></name><name name-style="western"><surname>Chapman</surname><given-names>JW</given-names></name><name name-style="western"><surname>Smith</surname><given-names>CS</given-names></name><name name-style="western"><surname>Prezant</surname><given-names>R</given-names></name><name name-style="western"><surname>Shell</surname><given-names>R</given-names></name><name name-style="western"><surname>Carlton</surname><given-names>JT</given-names></name></person-group> (<year>2015</year>) <article-title>Going global: the introduction of the Asian isopod <italic><tp:taxon-name><tp:taxon-name-part taxon-name-part-type="genus">Ianiropsis</tp:taxon-name-part> <tp:taxon-name-part taxon-name-part-type="species">serricaudis</tp:taxon-name-part></tp:taxon-name></italic> Gurjanova (<tp:taxon-name><tp:taxon-name-part taxon-name-part-type="subphylum">Crustacea</tp:taxon-name-part></tp:taxon-name>: <tp:taxon-name><tp:taxon-name-part taxon-name-part-type="superorder">Peracarida</tp:taxon-name-part></tp:taxon-name>) to North America and Europe.</article-title> <source>Aquatic Invasions</source> <volume>10</volume>(<issue>2</issue>): <fpage>177</fpage>–<lpage>187</lpage>. <ext-link xlink:type="simple" ext-link-type="doi" xlink:href="10.3391/ai.2015.10.2.06">http://dx.doi.org/10.3391/ai.2015.10.2.06</ext-link></mixed-citation></ref><ref id="B1"><mixed-citation xmlns:xlink="http://www.w3.org/1999/xlink" xlink:type="simple">
          <person-group><name name-style="western"><surname>Barnard</surname><given-names>KH</given-names></name></person-group> (<year>1914</year>) <article-title>Contributions to the crustacean fauna of South Africa. 3. Additions to the marine <tp:taxon-name><tp:taxon-name-part taxon-name-part-type="order">Isopoda</tp:taxon-name-part></tp:taxon-name> with notes on some previously incompletely known species.</article-title> <source>Annals of the South African Museum</source> <volume>10</volume>: <fpage>325</fpage>–<lpage>442</lpage>. <ext-link xlink:type="simple" ext-link-type="doi" xlink:href="10.5962/bhl.part.9319">https://doi.org/10.5962/bhl.part.9319</ext-link></mixed-citation></ref><ref id="B20"><mixed-citation xmlns:xlink="http://www.w3.org/1999/xlink" xlink:type="simple">
          <person-group><name name-style="western"><surname>Menzies</surname><given-names>RJ</given-names></name></person-group> (<year>1952</year>) <article-title>Some marine asellote isopods from northern California, with descriptions of nine new species.</article-title> <source>Proceedings of the United States National Museum</source> <volume>102</volume>: <fpage>117</fpage>–<lpage>159</lpage>. <ext-link xlink:type="simple" ext-link-type="doi" xlink:href="10.5479/si.00963801.102-3293.117">https://doi.org/10.5479/si.00963801.102-3293.117</ext-link></mixed-citation></ref></ref-list></tp:taxon-treatment>
